# Supplementary material for: Influence of the Human Lipidome on Epicardial Fat Volume in Mexican American Individuals
Source: Front Cardiovasc Med. 2022 Jun 6;9:889985. doi: 10.3389/fcvm.2022.889985 (PMC9207321; doi:10.3389/fcvm.2022.889985)
Supplement: Supplementary file 1 [file Table_1.XLSX]

## Sheet: Table S1
Table S1: Mass Spectrometry Gradient Conditions for Lipidomic Profiling
	Pump A (G7120A)		Pump B (G7120A)
	Time	%B	Time	%B
Gradient Program	0	15	0	15
	2.5	50	1	15
	2.6	57	2	100
	9	70	6	100
	9.1	93	7	15
	11	96	12.9	15
	11.1	100
	12	100
	12.2	15
	12.9	15
