# Supplementary material for: Influence of the Human Lipidome on Epicardial Fat Volume in Mexican American Individuals
Source: Front Cardiovasc Med. 2022 Jun 6;9:889985. doi: 10.3389/fcvm.2022.889985 (PMC9207321; doi:10.3389/fcvm.2022.889985)
Supplement: Supplementary file 2 [file Table_2.XLSX]

## Sheet: Lipid Class Associations
Table S2: Association of Lipid Classes with Epicardial Fat Volume
	Lipid Class Name	Class Abbreviation	p-value	beta	FDR
1	triacylglycerol	TG	0.0002267	0.3112	0.00672305
2	hydroxylated acylcarnitine	AC-OH	0.001283	0.241547	0.0134333
3	deoxyceramide	Cer(m)	0.0024813	0.269768	0.0207165
4	alkyldiacylglycerol	TG(O)	0.003204	0.239648	0.0246569
5	ubiquinone	ubiquinone	0.0038132	0.246542	0.0278899
6	diacylglycerol	DG	0.0040896	0.248066	0.0284984
7	dihydroceramide	dhCer	0.0050125	0.233144	0.0316862
8	phosphatidylinositol	PI	0.0063346	0.234929	0.0359367
9	phosphatidylglycerol	PG	0.0083802	0.223175	0.0438845
10	lysophosphatidylinositol	LPI	0.0265869	0.140048	0.0956287
11	free cholesterol	COH	0.0411411	0.180936	0.127874
12	sulfatide	SHexCer	0.0488877	-0.154374	0.14374
13	ceramide-1-phosphate	C1P	0.0943276	-0.150164	0.232535
14	acylcarnitine	AC	0.0955173	0.150525	0.233516
15	methyl-dehydrocholesteryl ester	methyl-DE	0.0992241	-0.140804	0.237977
16	dehydrodemosterol ester	deDE	0.100311	0.112155	0.238958
17	phosphatidylethanolamine	PE	0.105378	0.156529	0.248031
18	ceramide	Cer(d)	0.125547	0.158936	0.278857
19	lysoalkenylphosphatidylethanolamine (P)	LPE(P)	0.209147	-0.16207	0.41041
20	phosphatidylinositol monophosphate	PIP1	0.208872	0.11054	0.41041
21	phosphatidylcholine	PC	0.2335	0.113212	0.445598
22	trihexosylcermide	Hex3Cer	0.236779	-0.115696	0.448713
23	sphingomyelin	SM	0.266201	0.063396	0.491832
24	alkylphosphatidylcholine	PC(O)	0.300137	0.0226759	0.529126
25	dehydrocholesterol ester	DE	0.342971	0.0412405	0.574209
26	dimethyl-cholesteryl ester	dimethyl-CE	0.351888	-0.082291	0.581009
27	methyl-cholesteryl ester	methyl-CE	0.361947	-0.0833029	0.590231
28	lysoalkenylphosphatidylcholine (P)	LPC(P)	0.389273	-0.119991	0.621854
29	sphingosine	Sph	0.408784	0.0369484	0.638048
30	cholesteryl ester	CE	0.426387	0.0606528	0.651655
31	GD1 ganglioside	GD1	0.517217	-0.0243858	0.732927
32	GM1 ganglioside	GM1	0.536216	-0.0500796	0.734599
33	phosphatidylserine	PS	0.544081	0.050295	0.739407
34	alkylmonoacylglycerol	DG(O)	0.572788	0.0552871	0.758045
35	phosphatidic acid	PA	0.581406	-0.0346341	0.75882
36	sphingosine-1-phosphate	S1P	0.626712	0.00331127	0.789413
37	lysophosphatidylcholine	LPC	0.672767	-0.0549295	0.815615
38	free fatty acid	FFA	0.739832	0.0311887	0.856477
39	alkylphosphatidylethanolamine	PE(O)	0.752558	0.00441682	0.859513
40	GM3 ganglioside	GM3	0.790979	-0.0476978	0.873928
41	dihexosylceramide	Hex2Cer	0.803898	-0.0693117	0.884887
42	oxidised lipids	OxSpecies	0.807838	-0.0632135	0.88812
43	lysophosphatidylethanolamine	LPE	0.814713	-0.0410358	0.89003
44	alkenylphosphatidylcholine (P)	PC(P)	0.814746	-0.0499552	0.89003
45	bile acid	BA	0.832575	-0.0325838	0.901137
46	alkenylphosphatidylethanolamine (P)	PE(P)	0.838292	-0.0358517	0.90364
47	monohexosylceramide	HexCer	0.879916	-0.044044	0.930213
48	lysoalkylphosphatidylcholine (LAF)	LPC(O)	0.960122	-0.0663338	0.980333
	Bolded values indicate those significant at an FDR < 0.05
