# Supplementary material for: Influence of the Human Lipidome on Epicardial Fat Volume in Mexican American Individuals
Source: Front Cardiovasc Med. 2022 Jun 6;9:889985. doi: 10.3389/fcvm.2022.889985 (PMC9207321; doi:10.3389/fcvm.2022.889985)
Supplement: Supplementary file 3 [file Table_3.XLSX]

## Sheet: Lipid Species Associations
Table S3: Association of Lipid Species with Epicardial Fat Volume
	Lipid Species	Class Abbreviation	p-value	beta	FDR
1	Cer(m18:1/18:0)	Cer(m)	1.83807e-07	0.400036	0.00016267
2	Cer(m18:1/20:0)	Cer(m)	2.23e-05	0.346303	0.00443764
3	TG(50:1) [NL-16:0]	TG	2.2e-05	0.344973	0.00443764
4	TG(50:1) [NL-18:1]	TG	3.37e-05	0.340496	0.00443764
5	TG(50:2) [NL-18:2]	TG	3.18e-05	0.339342	0.00443764
6	TG(49:1) [NL-17:1]	TG	2.89e-05	0.336644	0.00443764
7	TG(51:2) [NL-17:1]	TG	5.23e-05	0.335356	0.00516518
8	TG(54:2) [NL-18:0]	TG	6.36e-05	0.320476	0.00516518
9	TG(54:6) [NL-20:4]	TG	5.45e-05	0.306945	0.00516518
10	TG(53:2) [NL-17:1]	TG	8.04e-05	0.323184	0.00575931
11	PI(16:0_16:1)	PI	8.46e-05	0.290086	0.00575931
12	TG(51:2) [NL-17:0]	TG	0.0001125	0.325185	0.00622266
13	TG(54:5) [NL-20:4]	TG	0.000112	0.297196	0.00622266
14	PI(16:0_20:4)	PI	0.0001078	0.293484	0.00622266
15	TG(50:2) [NL-16:1]	TG	0.0001543	0.319926	0.00666228
16	TG(50:3) [NL-16:1]	TG	0.0001651	0.318191	0.00666228
17	TG(52:1) [NL-18:1]	TG	0.0001642	0.311693	0.00666228
18	TG(48:1) [NL-16:1]	TG	0.0001843	0.305666	0.00666228
19	TG(52:2) [NL-18:2]	TG	0.0001882	0.302771	0.00666228
20	TG(56:6) [NL-20:4]	TG	0.0001399	0.284733	0.00666228
21	TG(O-54:4) [NL-18:2]	TG(O)	0.0001852	0.282747	0.00666228
22	PC(36:4) [+OH]	OxSpecies	0.0001759	0.253638	0.00666228
23	TG(52:3) [NL-18:2]	TG	0.0002093	0.319999	0.00672305
24	TG(52:2) [NL-16:0]	TG	0.0002279	0.316236	0.00672305
25	TG(50:3) [NL-18:3]	TG	0.000214	0.303202	0.00672305
26	DG(16:0_20:4)	DG	0.0002508	0.273051	0.006726
27	TG(56:7) [NL-20:4]	TG	0.0002412	0.260649	0.006726
28	TG(51:1) [NL-17:0]	TG	0.0002984	0.306097	0.00696832
29	Cer(d18:1/18:0)	Cer(d)	0.0003307	0.299109	0.00696832
30	TG(48:0) [NL-16:0]	TG	0.0003241	0.288167	0.00696832
31	TG(54:1) [NL-18:1]	TG	0.0003184	0.283841	0.00696832
32	Cer(d19:1/18:0)	Cer(d)	0.0003245	0.269072	0.00696832
33	SM(d18:0/22:0)	SM	0.0002844	0.260884	0.00696832
34	PI(15-MHDA_18:2)/PI(17:0_18:2)	PI	0.0002837	0.247006	0.00696832
35	TG(52:1) [NL-18:0]	TG	0.0003722	0.294007	0.0071608
36	AC(26:1)	AC	0.0003683	0.275156	0.0071608
37	PC(18:0_22:4)	PC	0.0003616	0.245052	0.0071608
38	DE(16:0)	DE	0.0003532	0.240726	0.0071608
39	PI(18:0_22:5) (n3)	PI	0.0004194	0.292692	0.00759113
40	TG(52:5) [NL-20:4]	TG	0.0004203	0.275826	0.00759113
41	DG(18:1_20:4)	DG	0.0004494	0.256217	0.00779841
42	TG(56:8) [NL-20:4]	TG	0.0004739	0.24948	0.00806541
43	TG(50:3) [NL-18:2]	TG	0.0005221	0.293429	0.00840106
44	dhCer(d18:0/24:1)	dhCer	0.0006064	0.271228	0.00925283
45	Cer(m18:1/24:1)	Cer(m)	0.0006565	0.282226	0.00966826
46	CE(16:1)	CE	0.0006538	0.256713	0.00966826
47	TG(52:4) [NL-18:2]	TG	0.0007316	0.293	0.00996102
48	Cer(m18:0/24:1)	Cer(m)	0.0007284	0.27925	0.00996102
49	TG(54:0) [NL-18:0]	TG	0.0007604	0.261903	0.0101963
50	AC(16:0)-OH	AC-OH	0.0007979	0.260136	0.0105394
51	DG(18:2_20:4)	DG	0.0008099	0.24294	0.0105406
52	TG(54:4) [NL-20:3]	TG	0.0008288	0.274424	0.0106303
53	TG(51:0) [NL-16:0]	TG	0.000868	0.268165	0.0106704
54	LPI(20:4) [sn1]	LPI	0.0010156	0.23554	0.0123124
55	Cer(m18:0/20:0)	Cer(m)	0.0010881	0.275331	0.0124225
56	TG(54:3) [NL-18:2]	TG	0.001098	0.266804	0.0124225
57	AC(14:0)-OH	AC-OH	0.0011045	0.246004	0.0124225
58	AC(16:0)	AC	0.0011076	0.240422	0.0124225
59	PE(18:0_22:4)	PE	0.0011417	0.261855	0.0125746
60	TG(50:0) [NL-18:0]	TG	0.0011651	0.26105	0.0125746
61	CE(20:3)	CE	0.0011624	0.228554	0.0125746
62	PC(18:0_20:3)	PC	0.0012902	0.245848	0.0134333
63	PG(36:1)	PG	0.0013273	0.270921	0.0135018
64	TG(O-54:2) [NL-18:1]	TG(O)	0.0013645	0.262522	0.0135683
65	TG(O-50:2) [NL-18:2]	TG(O)	0.0013533	0.24766	0.0135683
66	PC(42:6) (a)	PC	0.0014014	-0.229297	0.0137804
67	PI(16:0_20:3) (b)	PI	0.0014821	0.250861	0.0144138
68	TG(52:4) [NL-18:3]	TG	0.0016544	0.272525	0.0154063
69	TG(48:2) [NL-16:1]	TG	0.0016886	0.268148	0.0154063
70	TG(50:2) [NL-18:1]	TG	0.0016236	0.267859	0.0154063
71	TG(O-52:1) [NL-16:0]	TG(O)	0.0016873	0.257576	0.0154063
72	AC(24:1) (a)	AC	0.001643	0.235935	0.0154063
73	DG(16:0_18:1)	DG	0.001757	0.264883	0.0158668
74	TG(53:2) [NL-18:1]	TG	0.0017756	0.276606	0.0158728
75	TG(49:1) [NL-16:1]	TG	0.0019117	0.244225	0.0169185
76	PE(18:0_22:5) (n6)	PE	0.001985	0.257181	0.0173933
77	Cer(m18:1/22:0)	Cer(m)	0.0021154	0.275975	0.0180514
78	Cer(d18:1/20:0)	Cer(d)	0.0021183	0.260378	0.0180514
79	AC(20:3)-OH	AC-OH	0.0021213	0.189914	0.0180514
80	DG(16:0_18:2)	DG	0.0022851	0.251849	0.0192601
81	TG(O-52:1) [NL-18:1]	TG(O)	0.0025525	0.23996	0.0210818
82	LPI(20:4) [sn2]	LPI	0.0027011	0.233107	0.0219309
83	PE(16:0_16:1)	PE	0.0027355	0.2317	0.0220083
84	TG(O-50:2) [NL-18:1]	TG(O)	0.0029073	0.268403	0.0231798
85	AC(18:0)-OH	AC-OH	0.0031119	0.247095	0.024372
86	LPC(20:1) [sn1]	LPC	0.0032028	-0.23442	0.0246569
87	dhCer(d18:0/22:0)	dhCer	0.0032671	0.24482	0.0249257
88	TG(O-50:2) [NL-16:1]	TG(O)	0.003409	0.238299	0.025786
89	DG(16:1_18:1)	DG	0.0036501	0.252492	0.027351
90	AC(18:1)-OH	AC-OH	0.0036777	0.228646	0.027351
91	Ubiquinone	ubiquinone	0.0038132	0.246542	0.0278899
92	Cer(d18:1/21:0)	Cer(d)	0.0040806	0.265161	0.0284984
93	Cer(m18:0/22:0)	Cer(m)	0.0040034	0.254359	0.0284984
94	DG(18:1_18:1)	DG	0.0040839	0.251915	0.0284984
95	Cer(d19:1/20:0)	Cer(d)	0.0039514	0.235401	0.0284984
96	PI(18:0_22:4)	PI	0.0043188	0.248562	0.0298605
97	TG(52:5) [NL-20:5]	TG	0.0044591	0.240715	0.0305915
98	TG(50:4) [NL-18:3]	TG	0.0045164	0.242897	0.0307463
99	TG(O-52:0) [NL-16:0]	TG(O)	0.0045574	0.2347	0.0307885
100	Cer(m18:1/23:0)	Cer(m)	0.004654	0.263155	0.0311685
101	TG(O-52:2) [NL-18:1]	TG(O)	0.00469	0.235238	0.0311685
102	TG(48:2) [NL-14:0]	TG	0.0047626	0.24199	0.0312215
103	TG(52:5) [NL-18:3]	TG	0.0049133	0.245421	0.031531
104	DG(18:0_20:4)	DG	0.0049167	0.224032	0.031531
105	PI(34:1)	PI	0.0048544	0.208224	0.031531
106	DG(16:0_16:0)	DG	0.0049545	0.232121	0.0315448
107	TG(54:3) [NL-18:1]	TG	0.0052236	0.242389	0.0319741
108	TG(48:3) [NL-16:1]	TG	0.0052173	0.241055	0.0319741
109	TG(52:4) [NL-16:1]	TG	0.005338	0.251001	0.0321332
110	AC(20:3) (a)	AC	0.00541	0.171413	0.0321332
111	LPC(20:1) [sn2]	LPC	0.0053471	-0.225307	0.0321332
112	LPC(19:1) (c)	LPC	0.0054877	-0.204259	0.0323774
113	DG(17:1_18:1)	DG	0.0055667	0.257247	0.0326227
114	TG(54:4) [NL-18:2]	TG	0.005603	0.23533	0.0326227
115	PI(18:0_20:4)	PI	0.0057288	0.247123	0.0331341
116	PC(32:1)	PC	0.0057657	0.209997	0.0331341
117	TG(48:2) [NL-18:2]	TG	0.0062886	0.232875	0.0359059
118	TG(48:1) [NL-18:1]	TG	0.0064561	0.234089	0.0363927
119	DG(18:0_18:1)	DG	0.0065395	0.232602	0.0366295
120	Cer(d17:1/18:0)	Cer(d)	0.0071136	0.230466	0.039455
121	PE(16:0_18:3) (b)	PE	0.0071331	0.205281	0.039455
122	TG(48:2) [NL-14:1]	TG	0.0073068	0.228418	0.0399054
123	DG(16:0_16:1)	DG	0.0073796	0.226734	0.0399054
124	TG(O-52:2) [NL-16:0]	TG(O)	0.0073949	0.222478	0.0399054
125	TG(50:4) [NL-20:4]	TG	0.0072624	0.213932	0.0399054
126	TG(O-54:3) [NL-18:1]	TG(O)	0.0076626	0.227784	0.0408785
127	Cer(d18:2/18:0)	Cer(d)	0.0076676	0.212037	0.0408785
128	SM(41:0)	SM	0.007853	0.201883	0.0416162
129	DG(18:0_18:2)	DG	0.008011	0.218349	0.0422008
130	Cer(d19:1/22:0)	Cer(d)	0.0087888	0.230182	0.0454859
131	TG(54:7) [NL-20:5]	TG	0.0089426	0.226771	0.0460128
132	PI(15-MHDA_18:1)/PI(17:0_18:1)	PI	0.0093569	0.196048	0.0478662
133	TG(O-52:2) [NL-17:1]	TG(O)	0.0095063	0.189815	0.048351
134	PE(18:0_22:5) (n3)	PE	0.009812	0.224562	0.0493971
135	DG(18:1_18:2)	DG	0.0098236	0.223073	0.0493971
136	TG(54:2) [NL-20:1]	TG	0.0102654	0.23421	0.0507535
137	TG(O-50:1) [NL-18:1]	TG(O)	0.0102205	0.202561	0.0507535
138	PC(42:7)	PC	0.0103639	-0.175699	0.0509558
139	TG(50:3) [NL-14:1]	TG	0.0105062	0.216122	0.0510369
140	TG(O-50:1) [NL-16:0]	TG(O)	0.0105231	0.211046	0.0510369
141	AC(22:5)	AC	0.0109204	0.158959	0.0525248
142	AC(26:0)	AC	0.0110311	0.207312	0.0527704
143	TG(48:3) [NL-14:0]	TG	0.0113034	0.21785	0.0537823
144	LPC(20:0) [sn1]	LPC	0.0115733	-0.192558	0.054772
145	PC(18:0_22:5) (n6)	PC	0.0120941	0.180925	0.0569323
146	TG(52:3) [NL-16:1]	TG	0.0124209	0.229802	0.0572526
147	TG(54:6) [NL-22:6]	TG	0.0123109	0.22166	0.0572526
148	PG(36:2)	PG	0.0122748	0.211866	0.0572526
149	LPC(20:2) [sn1]	LPC	0.0123728	-0.211081	0.0572526
150	PC(38:4) (b)	PC	0.0125522	0.194367	0.057558
151	AC(17:0) (a)	AC	0.0133288	0.174783	0.0604922
152	LPC(22:1) [sn1]	LPC	0.0132624	-0.201645	0.0604922
153	PC(16:0_18:3) (b)	PC	0.0135517	0.184868	0.0611901
154	TG(54:6) [NL-20:5]	TG	0.0138089	0.214811	0.0620349
155	Cer(d16:1/18:0)	Cer(d)	0.013908	0.209389	0.0621645
156	PI (38:5) (b)	PI	0.0139834	0.209544	0.0621875
157	CE(17:1)	CE	0.0143966	0.188927	0.063705
158	CE(18:0)	CE	0.0147224	0.179743	0.0648225
159	dhCer(d18:0/20:0)	dhCer	0.0151208	0.182493	0.0659207
160	LPC(20:2) [sn2]	LPC	0.0150489	-0.209833	0.0659207
161	CE(16:0)	CE	0.015896	0.180099	0.0689606
162	Cer(d18:1/22:0)	Cer(d)	0.0160248	0.227448	0.0691802
163	PC(18:0_22:5) (n3)/PC(20:1_20:4)	PC	0.0170278	0.183163	0.0728034
164	PI(38:5) (a)	PI	0.0170286	0.179405	0.0728034
165	TG(48:3) [NL-18:3]	TG	0.0172982	0.203877	0.0728996
166	SM(d18:2/16:0)	SM	0.0171813	0.137585	0.0728996
167	PE(P-20:0/18:1)	PE(P)	0.0172318	-0.171589	0.0728996
168	AC(14:1)-OH	AC-OH	0.0176244	0.172357	0.0739222
169	AC(18:1)	AC	0.0181238	0.181845	0.0753031
170	TG(O-54:4) [NL-17:1]	TG(O)	0.0184427	0.202431	0.07627
171	TG(50:1) [NL-14:0]	TG	0.018824	0.19879	0.0769183
172	PI(16:0/16:0)	PI	0.0188152	0.143675	0.0769183
173	SHexCer(d18:1/24:1)	SHexCer	0.0188602	-0.192664	0.0769183
174	TG(O-54:2) [NL-17:1]	TG(O)	0.0189969	0.180894	0.0771204
175	LPC(22:0) [sn2]	LPC	0.0192879	-0.169587	0.0779443
176	LPC(20:0) [sn2]	LPC	0.0194449	-0.177826	0.0782215
177	PC(16:0_20:3) (b)	PC	0.0195554	0.183247	0.0783101
178	TG(51:2) [NL-15:0]	TG	0.0197788	0.210137	0.0788479
179	PE(16:0_18:1)	PE	0.021092	0.200372	0.0825948
180	SM(d18:1/18:0)/SM(d16:1/20:0)	SM	0.0209862	0.16015	0.0825948
181	SM(d18:2/18:0)	SM	0.0210115	0.150511	0.0825948
182	LPC(18:2) [sn1]	LPC	0.0208546	-0.20366	0.0825948
183	PC(16:0_20:3) (a)	PC	0.0214795	0.20258	0.0833744
184	TG(O-50:1) [NL-15:0]	TG(O)	0.0220767	0.203686	0.084778
185	DG(17:0_18:1)	DG	0.0220062	0.20026	0.084778
186	PC(O-16:0/20:4)	PC(O)	0.0221285	0.116029	0.084778
187	AC(16:1)	AC	0.0226504	0.174135	0.0864035
188	LPC(18:2) [sn2]	LPC	0.02285	-0.194765	0.0867908
189	TG(56:7) [NL-22:5]	TG	0.0229802	0.215939	0.0869123
190	Cer(d19:1/24:1)	Cer(d)	0.0234673	0.182438	0.0883769
191	methyl-CE(22:6)	methyl-CE	0.0236287	-0.188959	0.0886076
192	TG(56:6) [NL-22:5]	TG	0.0238714	0.21317	0.08914
193	LPI(18:2) [sn2]	LPI	0.0244977	0.123582	0.0910944
194	PC(18:2_18:2)	PC	0.0248138	-0.169641	0.0918837
195	TG(56:7) [NL-20:5]	TG	0.0258818	0.191268	0.0954391
196	PI(16:0_20:3) (a)	PI	0.0259911	0.182947	0.0954445
197	TG(O-54:3) [NL-17:1]	TG(O)	0.0264034	0.193902	0.0956287
198	PE(17:0_20:4)	PE	0.0266896	0.190098	0.0956287
199	AC(12:1)	AC	0.0262669	0.174987	0.0956287
200	PE(O-16:0/22:4)	PE(O)	0.0266197	0.142791	0.0956287
201	PC(42:2) (b)	PC	0.0263051	-0.161849	0.0956287
202	PE(P-16:0/22:4)	PE(P)	0.0270935	0.15628	0.0966845
203	LPC(22:1) [sn2]	LPC	0.0273778	-0.189922	0.0973066
204	DE(18:1)	DE	0.0281848	0.165209	0.0997742
205	CE(22:4)	CE	0.0283191	0.125161	0.0998502
206	PE(17:0_18:1)	PE	0.029495	0.18452	0.103472
207	DG(18:1_20:3)	DG	0.02958	0.178481	0.103472
208	PC(42:2) (a)	PC	0.030168	-0.192392	0.105113
209	PE(18:0_20:3) (a)	PE	0.0305299	0.192599	0.105957
210	PE(36:0)	PE	0.0310135	0.138583	0.107215
211	Cer(d18:2/21:0)	Cer(d)	0.031776	0.222736	0.109423
212	Cer(d18:1/16:0)	Cer(d)	0.0329851	0.191557	0.112647
213	PE(16:1_20:4)	PE	0.0330298	0.166549	0.112647
214	LPC(24:0) [sn2]	LPC	0.033094	-0.16157	0.112647
215	PE(P-20:0/22:6)	PE(P)	0.0332517	-0.151801	0.11275
216	LPC(P-20:0)	LPC(P)	0.0338439	-0.203747	0.11432
217	PE(18:0_18:2)	PE	0.0344438	0.186574	0.115904
218	PE(18:0_18:1)	PE	0.0345933	0.172769	0.115966
219	Cer(d18:1/24:1)	Cer(d)	0.0358022	0.189259	0.118428
220	TG(50:4) [NL-14:0]	TG	0.0357555	0.185664	0.118428
221	AC(20:3) (b)	AC	0.0358628	0.11559	0.118428
222	PC(18:1_22:6) (a)	PC	0.0357677	-0.141662	0.118428
223	DG(18:2_18:2)	DG	0.0360313	0.178969	0.118542
224	DG(18:1_18:3)	DG	0.0365482	0.186154	0.119797
225	SM(34:3)	SM	0.0369314	0.154022	0.120163
226	LPC(O-22:1)	LPC(O)	0.0368841	-0.190239	0.120163
227	Cer(d18:2/20:0)	Cer(d)	0.037266	0.179122	0.120495
228	LPC(P-18:0)	LPC(P)	0.0373058	-0.18928	0.120495
229	TG(50:3) [NL-14:0]	TG	0.0380055	0.187548	0.122309
230	AC(20:4)	AC	0.0384524	0.124232	0.123211
231	SHexCer(d18:1/24:1(OH))	SHexCer	0.0394701	-0.136965	0.125651
232	TG(56:8) [NL-20:5]	TG	0.0400529	0.183039	0.126791
233	PC(O-46:8)	PC(O)	0.0404158	-0.173012	0.127288
234	PE(18:0_20:4)	PE	0.0408775	0.189986	0.127874
235	PC(18:0_20:4)	PC	0.0409433	0.145478	0.127874
236	PE(P-20:0/18:2)	PE(P)	0.0411798	-0.17876	0.127874
237	COH	COH	0.0411411	0.180936	0.127874
238	Cer(m18:1/24:0)	Cer(m)	0.0413403	0.201618	0.127924
239	PE(18:0_20:3) (b)	PE	0.042291	0.16532	0.129957
240	TG(48:0) [NL-18:0]	TG	0.0432173	0.173205	0.131608
241	PI(36:2)	PI	0.0434232	0.157672	0.131608
242	SM(d18:2/18:1)	SM	0.0434225	0.144578	0.131608
243	methyl-DE(18:2)	methyl-DE	0.0430905	-0.166842	0.131608
244	TG(54:7) [NL-22:6]	TG	0.043929	0.183532	0.132687
245	AC(18:2)	AC	0.0448826	0.131863	0.135106
246	LPC(22:0) [sn1]	LPC	0.0464724	-0.138293	0.139417
247	LPI(18:2) [sn1]	LPI	0.0469455	0.101931	0.140361
248	DG(16:0_22:5)	DG	0.0483496	0.182619	0.143589
249	PC(P-46:7)	PC(P)	0.0483201	-0.16546	0.143589
250	AC(18:0)	AC	0.0485671	0.165891	0.14374
251	PE(15-MHDA_18:2)	PE	0.0487404	0.153021	0.14374
252	TG(54:5) [NL-18:3]	TG	0.0498684	0.187772	0.145831
253	PC(42:6) (b)	PC	0.0499285	-0.137624	0.145831
254	S1P(d18:2)	S1P	0.0525962	0.0904989	0.153117
255	AC(16:1)-OH	AC-OH	0.0529195	0.142918	0.153553
256	LPC(18:3) (a) [sn1] [104_sn1]	LPC	0.053302	-0.1803	0.154158
257	PE(16:1_18:2)	PE	0.0536972	0.173963	0.154787
258	PC(P-46:8)	PC(P)	0.0538695	-0.170083	0.154787
259	TG(50:2) [NL-14:0]	TG	0.0542464	0.170155	0.155366
260	Cer(d20:1/22:0)	Cer(d)	0.05495	0.171019	0.156873
261	PC(44:4) (a)	PC	0.0556258	-0.145101	0.158292
262	SHexCer(d18:1/16:0(OH))	SHexCer	0.0567114	-0.161769	0.160864
263	LPC(18:1) [sn1]	LPC	0.0573217	-0.17081	0.162076
264	LPC(18:2) [+OH]	OxSpecies	0.0578043	-0.181116	0.16292
265	Cer(d19:1/23:0)	Cer(d)	0.0603863	0.191956	0.16912
266	dhCer(d18:0/24:0)	dhCer	0.0606894	0.162848	0.169433
267	Cer(m18:0/23:0)	Cer(m)	0.0625391	0.196524	0.174047
268	PC(P-16:0/18:1)	PC(P)	0.0638345	-0.148526	0.177096
269	FA(22:4)	FFA	0.064175	0.137583	0.177484
270	PC(16:0_16:0)	PC	0.0648609	0.121383	0.178822
271	Cer(d18:1/23:0)	Cer(d)	0.0658921	0.194725	0.178866
272	TG(54:6) [NL-18:3]	TG	0.065429	0.176321	0.178866
273	PC(18:1_18:2)	PC	0.0659644	-0.128189	0.178866
274	Hex3Cer(d18:1/18:0)	Hex3Cer	0.0661802	-0.136946	0.178866
275	PC(P-18:0/18:2)	PC(P)	0.0662914	-0.149402	0.178866
276	PC(42:3) (a)	PC	0.0653319	-0.158051	0.178866
277	LPC(18:1) [sn2]	LPC	0.0657883	-0.160227	0.178866
278	PC(38:6) [+OH]	OxSpecies	0.0667253	0.147673	0.179489
279	PC(O-44:6) (b)	PC(O)	0.0676292	-0.168904	0.181369
280	PE(P-18:0/22:4)	PE(P)	0.0684439	0.136958	0.183
281	PE(P-16:0/18:3)	PE(P)	0.0699928	-0.117289	0.186577
282	PG(34:1)	PG	0.0725042	0.149462	0.192691
283	AC(14:1)	AC	0.0744102	0.149054	0.197165
284	Cer(m18:0/24:0)	Cer(m)	0.0748763	0.183857	0.197808
285	PE(P-15:0/22:6) (a)	PE(P)	0.0762234	-0.125281	0.200767
286	PE(16:0_18:2)	PE	0.0769912	0.151866	0.200939
287	SM(41:1) (a)	SM	0.0772959	0.147041	0.200939
288	DG(14:0_18:2)	DG	0.0774238	0.146949	0.200939
289	LPC(22:6) [sn1]	LPC	0.0769615	-0.134308	0.200939
290	LPC(O-20:1)	LPC(O)	0.0773013	-0.156415	0.200939
291	AC(14:0)	AC	0.079472	0.150169	0.204595
292	FA(20:4)	FFA	0.0797574	0.131704	0.204595
293	CE(18:1)	CE	0.079594	0.128039	0.204595
294	Cer(d18:2/16:0)	Cer(d)	0.0795396	0.119946	0.204595
295	GM3(d18:2/24:1)	GM3	0.0809375	-0.193022	0.207022
296	AC(24:0)	AC	0.0816691	0.173613	0.208292
297	TG(56:8) [NL-22:6]	TG	0.0830019	0.168936	0.211082
298	PC(16:0_18:0)	PC	0.0841651	0.120328	0.213427
299	SHexCer(d18:1/16:0)	SHexCer	0.0869282	-0.146277	0.219804
300	Cer(d16:1/20:0)	Cer(d)	0.0880856	0.165909	0.221465
301	PC(18:2_20:5)	PC	0.0879745	-0.0948508	0.221465
302	PC(O-18:1/18:1)	PC(O)	0.089186	-0.15822	0.223597
303	PC(P-16:0/18:2)	PC(P)	0.0894842	-0.150333	0.223711
304	PE(P-16:0/22:5) (n3)	PE(P)	0.0915251	0.137155	0.228168
305	PC(33:0) (a)	PC	0.0925785	0.137705	0.230146
306	DG(18:1_22:5)	DG	0.0932555	0.157453	0.23118
307	Cer1P(d18:1/16:0)	C1P	0.0943276	-0.150164	0.232535
308	PC(31:1)	PC	0.0949042	0.137511	0.23266
309	SM(d18:2/14:0)	SM	0.0946622	0.112933	0.23266
310	PE(16:0_20:4)	PE	0.0978035	0.142528	0.235207
311	AC(17:0) (b)	AC	0.0975399	0.129891	0.235207
312	LPI(18:1) [sn2]	LPI	0.0977725	0.0853645	0.235207
313	LPC(19:0) [sn1] (b)	LPC	0.0977364	-0.14351	0.235207
314	PC(O-46:7) (b)	PC(O)	0.0974143	-0.146937	0.235207
315	LPC(18:3) [sn2] (a)	LPC	0.0977657	-0.158041	0.235207
316	Cer(d20:1/24:1)	Cer(d)	0.100443	0.153043	0.238958
317	PC(O-18:0/20:4)	PC(O)	0.0999562	0.0796498	0.238958
318	AC(22:5)-OH	AC-OH	0.100842	0.112764	0.239262
319	TG(56:7) [NL-22:6]	TG	0.101611	0.166017	0.239801
320	dimethyl-CE(22:6)	dimethyl-CE	0.101573	-0.135683	0.239801
321	PI(18:0_20:3) (a)	PI	0.106541	0.144395	0.250103
322	TG(O-50:1) [NL-17:1]	TG(O)	0.108163	0.151911	0.252804
323	LPC(22:4) [sn2]	LPC	0.108263	0.0852904	0.252804
324	PC(O-38:5)	PC(O)	0.111255	0.0703371	0.259108
325	AC(14:2)	AC	0.112157	0.124594	0.260521
326	PC(18:0_18:1)	PC	0.113021	0.119482	0.261642
327	PI(37:6)	PI	0.11323	-0.123789	0.261642
328	PE(16:0_16:0)	PE	0.114098	0.134241	0.26296
329	SM(d18:1/22:0)/SM(d16:1/24:0)	SM	0.116787	0.124792	0.268457
330	Cer(d17:1/20:0)	Cer(d)	0.117406	0.154401	0.269183
331	PC(P-16:0/18:3)	PC(P)	0.118715	-0.135261	0.271481
332	PE(O-18:0/22:5)	PE(O)	0.119462	0.128891	0.271741
333	S1P(d16:1)	S1P	0.119238	0.0971607	0.271741
334	LPE(P-20:0)	LPE(P)	0.11975	-0.178062	0.271741
335	LPC(16:1) [sn2]	LPC	0.120282	0.103914	0.27225
336	SM(d18:2/17:0)	SM	0.120917	0.112757	0.272988
337	PC(33:0) (b)	PC	0.121802	0.1244	0.273591
338	SM(40:3) (b)	SM	0.121513	0.100259	0.273591
339	PE(P-20:1/20:4)	PE(P)	0.12262	-0.107242	0.27418
340	LPC(O-24:2)	LPC(O)	0.122684	-0.15907	0.27418
341	PC(O-44:7)	PC(O)	0.124415	-0.128561	0.277348
342	PC(16:0_20:4)	PC	0.125793	0.114647	0.278857
343	AC(15:0) (b)	AC	0.126037	0.111063	0.278857
344	LPC(19:1) (b)	LPC	0.12712	-0.126982	0.280552
345	PE(P-18:1/20:5) (a)	PE(P)	0.128783	-0.0842703	0.283514
346	PC(O-34:4)	PC(O)	0.129834	0.121142	0.285119
347	SM(43:2) (c)	SM	0.131111	-0.122552	0.28721
348	DG(18:1_20:5)	DG	0.133579	0.144092	0.291175
349	PC(44:4) (b)	PC	0.133335	-0.098449	0.291175
350	PI(20:0_20:4)	PI	0.13427	0.113513	0.291964
351	PC(40:8)	PC	0.135855	-0.0777762	0.294686
352	CE(20:0)	CE	0.145046	0.112477	0.313853
353	PE(18:0_22:6)	PE	0.148035	0.160307	0.317987
354	deDE(18:2)	deDE	0.147622	0.0986427	0.317987
355	LPC(20:3) [sn2]	LPC	0.147961	0.0976551	0.317987
356	LPC(18:3) [sn1] (a)/LPC(18:3) [sn2] (b)	LPC	0.148886	-0.145858	0.319041
357	Cer(d19:1/26:0)	Cer(d)	0.15101	-0.106135	0.322812
358	methyl-CE(18:0)	methyl-CE	0.153117	0.0633241	0.326527
359	TG(56:9) [NL-22:6]	TG	0.159772	0.146088	0.3399
360	PE(38:5) (b)	PE	0.160565	0.136634	0.340767
361	LPC(O-20:0)	LPC(O)	0.162508	-0.139573	0.343244
362	LPC(P-18:1)	LPC(P)	0.162259	-0.149664	0.343244
363	LPC(O-24:1)	LPC(O)	0.162981	-0.146311	0.343424
364	AC(24:1) (b)	AC	0.168026	0.0782776	0.353213
365	PE(15-MHDA_18:1)	PE	0.170172	0.142034	0.356034
366	PC(O-16:0/20:3)	PC(O)	0.170047	0.0657956	0.356034
367	PC(O-16:0/16:0)	PC(O)	0.172685	0.0530612	0.360438
368	HexCer(d16:1/18:0)	HexCer	0.173741	0.112166	0.360941
369	PC(38:6) (a)	PC	0.173523	-0.0830931	0.360941
370	PC(33:1)	PC	0.176069	0.123663	0.364069
371	PC(16:0_18:1)	PC	0.175841	0.122133	0.364069
372	PE(P-16:0/20:5)	PE(P)	0.176699	-0.0675964	0.36452
373	Cer(d18:2/24:1)	Cer(d)	0.177345	0.114811	0.364561
374	LPC(26:0) [sn2]	LPC	0.177543	-0.0430714	0.364561
375	PC(15-MHDA_22:6)	PC	0.178276	-0.0604247	0.365218
376	GM3(d18:1/20:0)	GM3	0.179898	0.0927964	0.367689
377	Cer(d18:2/22:0)	Cer(d)	0.182608	0.140856	0.372368
378	PE(17:0_18:2)	PE	0.184975	0.13532	0.376328
379	PE(P-18:1/18:1) (a)	PE(P)	0.186026	-0.110575	0.377599
380	LPE(P-18:1)	LPE(P)	0.188165	-0.156331	0.381067
381	SM(d18:0/14:0)	SM	0.19205	0.0895102	0.387163
382	PE(P-20:1/22:6)	PE(P)	0.191857	-0.0610643	0.387163
383	LPC(22:4) [sn1]	LPC	0.193292	0.054025	0.388779
384	AC(20:5)	AC	0.194734	0.111758	0.390793
385	LPC(24:0) [sn1]	LPC	0.197276	-0.101419	0.394998
386	LPC(16:1) [sn1]	LPC	0.20139	0.0899569	0.402325
387	SM(40:3) (a)	SM	0.202769	0.0509018	0.404168
388	Cer(d17:1/22:0)	Cer(d)	0.205166	0.155512	0.407112
389	LPE(17:0) [sn2]	LPE	0.204817	-0.0969034	0.407112
390	PIP1(38:4)	PIP1	0.208872	0.11054	0.41041
391	CE(20:5)	CE	0.208557	-0.087932	0.41041
392	PA(36:2)	PA	0.208116	-0.088542	0.41041
393	DG(16:0_22:6)	DG	0.214526	0.129349	0.417688
394	Hex2Cer(d18:2/16:0)	Hex2Cer	0.214744	0.0211901	0.417688
395	S1P(d18:0)	S1P	0.214432	-0.0722515	0.417688
396	SHexCer(d18:1/24:0)	SHexCer	0.213665	-0.0915811	0.417688
397	PC(P-18:0/22:6)	PC(P)	0.222036	-0.0792868	0.429982
398	PC(O-18:0/18:1)	PC(O)	0.221816	-0.114234	0.429982
399	PC(16:1_20:4)	PC	0.22705	0.0977094	0.437777
400	Hex2Cer(d18:1/24:1)	Hex2Cer	0.226856	-0.144962	0.437777
401	PC(O-42:5) (b)	PC(O)	0.228414	-0.116067	0.439449
402	PE(16:0_20:3)	PE	0.234073	0.118257	0.445598
403	TG(O-50:3) [NL-18:2]	TG(O)	0.232609	0.100572	0.445598
404	PE(P-18:1/18:2) (a)	PE(P)	0.234128	-0.101477	0.445598
405	LPE(P-18:0)	LPE(P)	0.233277	-0.141694	0.445598
406	AC(15:0) (a)	AC	0.236335	0.077845	0.448713
407	AC(18:3)	AC	0.239343	0.0777373	0.452604
408	dhCer(d18:0/16:0)	dhCer	0.240289	0.111956	0.453424
409	SM(d18:1/23:0)/SM(d17:1/24:0)	SM	0.245787	0.116748	0.462813
410	PC(42:3) (b)	PC	0.249043	-0.0923547	0.467948
411	PE(P-18:0/20:5)	PE(P)	0.250583	-0.0595622	0.469843
412	DG(14:0_16:0)	DG	0.251195	0.114861	0.469995
413	PE(P-18:1/22:4)	PE(P)	0.256416	0.0677231	0.478752
414	PE(P-18:0/18:3)	PE(P)	0.262405	-0.0950847	0.488903
415	PC(16:1_22:6)	PC	0.26541	-0.0352679	0.491398
416	PC(42:10)	PC	0.265323	-0.0564902	0.491398
417	LPC(O-22:0)	LPC(O)	0.265159	-0.129266	0.491398
418	CE(17:0)	CE	0.266763	0.109411	0.491844
419	GM3(d18:1/18:0)	GM3	0.272029	-0.11371	0.500511
420	Cer(d19:1/16:0)	Cer(d)	0.275902	0.0912651	0.506584
421	DG(18:1_22:6)	DG	0.277727	0.118734	0.508878
422	TG(58:10) [NL-22:6]	TG	0.278405	0.1162	0.508886
423	AC(12:0)	AC	0.279456	0.109495	0.508886
424	CE(18:3)	CE	0.27934	0.0621504	0.508886
425	PC(44:5)	PC	0.281599	-0.0888968	0.511736
426	PE(P-17:0/20:4) (b)	PE(P)	0.284055	0.0412584	0.515141
427	Cer(d19:1/24:0)	Cer(d)	0.287315	0.112962	0.518778
428	PE(P-18:1/20:4) (b)	PE(P)	0.2873	0.0873213	0.518778
429	LPC(O-16:0)	LPC(O)	0.287819	0.000347125	0.518778
430	PC(14:0_20:4)	PC	0.290176	0.0861454	0.5189
431	PE(18:1_18:1)	PE	0.2906	0.0854561	0.5189
432	PE(P-20:0/20:4)	PE(P)	0.290739	-0.100235	0.5189
433	Hex3Cer(d18:1/24:1)	Hex3Cer	0.290819	-0.102336	0.5189
434	Hex3Cer(d18:1/16:0)	Hex3Cer	0.289689	-0.110289	0.5189
435	PE(O-36:5)	PE(O)	0.294458	-0.0551315	0.524337
436	PI(18:0_20:3) (b)	PI	0.295696	0.133102	0.524809
437	FA(20:5)	FFA	0.295909	-0.0550144	0.524809
438	PC(18:1_18:1)	PC	0.298025	-0.0652047	0.527505
439	PA(36:1)	PA	0.298789	-0.0926598	0.527801
440	CE(20:2)	CE	0.301785	0.0638187	0.530974
441	TG(58:8) [NL-22:6]	TG	0.306138	0.119381	0.535438
442	PE(P-18:1/22:5) (a)	PE(P)	0.305175	0.094789	0.535438
443	PE(O-16:0/20:3)	PE(O)	0.306015	0.0716218	0.535438
444	PE(15-MHDA_22:6)	PE	0.306916	-0.0390952	0.535741
445	AC(13:0)	AC	0.307666	0.0724797	0.535993
446	PC(20:0_20:4)	PC	0.309072	0.056402	0.536477
447	GM3(d18:1/24:0)	GM3	0.309156	-0.0929917	0.536477
448	PE(15-MHDA_20:4)	PE	0.310901	0.0950445	0.53845
449	PE(O-18:0/20:4)	PE(O)	0.312964	0.0252223	0.539908
450	PC(15:0_22:6)	PC	0.312389	-0.0327528	0.539908
451	PA(36:4)	PA	0.314496	-0.0517764	0.541496
452	PC(17:0_22:6)	PC	0.315957	-0.0363265	0.541949
453	SM(44:3)	SM	0.315984	-0.113138	0.541949
454	SM(d18:1/24:1)	SM	0.318815	0.0309989	0.545748
455	PC(O-16:0/22:6)	PC(O)	0.319591	0.0693708	0.54602
456	PC(P-16:0/20:4)	PC(P)	0.320745	0.0315218	0.546934
457	dimethyl-CE(18:2)	dimethyl-CE	0.322469	-0.0816129	0.548817
458	PC(O-42:7) (a)	PC(O)	0.326663	-0.0855707	0.554889
459	PE(P-18:1/22:6) (a)	PE(P)	0.328707	-0.0626555	0.557291
460	PE(P-18:0/22:5) (n3)	PE(P)	0.32964	0.088448	0.557805
461	PI(34:0)	PI	0.330358	0.0106833	0.557953
462	PE(P-16:0/22:5) (n6)	PE(P)	0.338473	0.0282037	0.570568
463	PE(O-38:5) (a)	PE(O)	0.340666	0.0529934	0.572829
464	methyl-CE(18:2)	methyl-CE	0.341108	-0.0894371	0.572829
465	LPC(O-24:0)	LPC(O)	0.343228	-0.104403	0.574209
466	PI(38:6)	PI	0.345333	0.0926782	0.575555
467	DE(20:5)	DE	0.345267	0.0650254	0.575555
468	FA(20:2)	FFA	0.348687	0.0808862	0.580053
469	PC(18:0_22:6)	PC	0.349968	0.0952913	0.580059
470	PI(18:0_18:1)	PI	0.350657	0.0660489	0.580059
471	LPC(15:0) [sn2]	LPC	0.350086	-0.0567954	0.580059
472	Cer(d18:1/19:0)	Cer(d)	0.353448	0.114976	0.58171
473	PS(36:1)	PS	0.353627	0.0726267	0.58171
474	FA(20:3)	FFA	0.357976	0.0778299	0.586684
475	PC(P-35:2) (b)	PC(P)	0.357965	-0.0873446	0.586684
476	SM(d19:1/24:1)	SM	0.358756	0.0580139	0.586875
477	PE(38:5) (a)	PE	0.362142	0.101728	0.590231
478	TG(58:9) [NL-22:6]	TG	0.364907	0.100302	0.592555
479	FA(17:0)	FFA	0.364781	0.0653569	0.592555
480	PC(42:4) (b)	PC	0.367268	0.0487975	0.595298
481	PE(P-17:0/20:4) (a)	PE(P)	0.369113	0.032084	0.597194
482	deDE(20:4)	deDE	0.371698	0.0584896	0.599185
483	FA(14:0)	FFA	0.371127	-0.0660966	0.599185
484	SM(40:4)	SM	0.377863	0.0169409	0.608015
485	DG(18:2_22:6)	DG	0.379794	0.0964753	0.610013
486	PC(O-32:1)	PC(O)	0.386054	-0.0752705	0.618945
487	PC(P-18:1/22:6)	PC(P)	0.387672	-0.0558671	0.620415
488	LPC(19:1) (a)	LPC	0.391071	-0.0837246	0.6236
489	LPC(15:0) [sn1]	LPC	0.392034	-0.0554325	0.624011
490	PC(P-17:0/20:4) (b)	PC(P)	0.395503	0.0477351	0.628403
491	SM(d16:1/19:0)	SM	0.397627	0.0654407	0.630644
492	DE(22:6)	DE	0.399462	0.07168	0.632421
493	PC(P-38:5) (a)	PC(P)	0.40344	0.0414681	0.636442
494	SM(44:2)	SM	0.402799	-0.0767765	0.636442
495	PC(14:0_16:0)	PC	0.404191	0.0735331	0.636493
496	Cer(d17:1/16:0)	Cer(d)	0.406525	0.106477	0.63677
497	PI(18:0_22:6)	PI	0.405896	0.101751	0.63677
498	PC(16:1_18:2)	PC	0.40601	0.0824661	0.63677
499	Sph(d18:1)	Sph	0.408784	0.0369484	0.638048
500	CE(14:0)	CE	0.412032	0.0700033	0.641477
501	CE(18:2)	CE	0.41243	0.0674488	0.641477
502	Hex2Cer(d16:1/16:0)	Hex2Cer	0.41636	0.0397679	0.645322
503	PC(P-18:1/18:1)	PC(P)	0.415839	-0.0765185	0.645322
504	Cer(d16:1/24:1)	Cer(d)	0.41752	0.0965709	0.645354
505	SM(d18:2/24:0)	SM	0.417839	-0.0792989	0.645354
506	Cer(d18:1/24:0)	Cer(d)	0.426395	0.102697	0.651655
507	PE(P-15:0/22:6) (b)	PE(P)	0.427115	0.087552	0.651655
508	PS(40:5)	PS	0.427433	0.0717734	0.651655
509	HexCer(d18:2/20:0)	HexCer	0.426751	-0.045149	0.651655
510	CE(22:6)	CE	0.424926	-0.0558915	0.651655
511	LPC(18:3) [sn1] (b)	LPC	0.42612	-0.0948668	0.651655
512	Hex2Cer(d18:2/24:1)	Hex2Cer	0.42781	-0.108666	0.651655
513	SM(d18:1/14:0)/SM(d16:1/16:0)	SM	0.431433	0.0648891	0.656045
514	SM(d17:1/16:0)	SM	0.434018	0.0736283	0.657897
515	LPC(22:6) [sn2]	LPC	0.434138	-0.0555795	0.657897
516	Cer(d18:2/23:0)	Cer(d)	0.435036	0.107398	0.658132
517	PC(P-44:5)	PC(P)	0.437749	-0.100029	0.661106
518	dimethyl-CE(20:4)	dimethyl-CE	0.439693	-0.0760828	0.66291
519	LPC(P-17:0) (a)	LPC(P)	0.441956	-0.0742238	0.665189
520	PC(38:2)	PC	0.443237	0.0517127	0.665984
521	PC(15-MHDA_20:4)	PC	0.445568	0.0829356	0.668352
522	Cer(d16:1/24:0)	Cer(d)	0.450005	-0.000301668	0.672727
523	PC(18:1_22:6) (b)	PC	0.449942	-0.0140969	0.672727
524	Hex2Cer(d18:1/24:0)	Hex2Cer	0.452258	-0.0825892	0.674955
525	SM(35:2) (b)	SM	0.454504	0.0545657	0.677166
526	PE(16:0_18:3) (a)	PE	0.455522	0.0788608	0.677239
527	CE(20:4) [+OH]	OxSpecies	0.456084	0.0223434	0.677239
528	DG(O-18:1/20:0) [NL-O-18:1]	DG(O)	0.46418	0.0415455	0.688106
529	Cer(d17:1/24:1)	Cer(d)	0.468765	0.102028	0.689117
530	Cer(d18:1/14:0)	Cer(d)	0.466239	0.0589759	0.689117
531	SM(d17:1/24:1)	SM	0.469534	0.0372602	0.689117
532	HexCer(d18:1/24:0)	HexCer	0.467228	-0.0663672	0.689117
533	PC(P-16:0/14:0)	PC(P)	0.467007	-0.0674728	0.689117
534	PC(O-44:6) (a)	PC(O)	0.468425	-0.112081	0.689117
535	CE(22:5)	CE	0.4746	0.0179587	0.695399
536	PE(16:0_20:5)	PE	0.48257	0.0806368	0.705908
537	PE(O-18:1/22:6)	PE(O)	0.486706	-0.0497938	0.709613
538	PE(P-18:0/18:2)	PE(P)	0.485924	-0.0717665	0.709613
539	PC(17:0_20:4)	PC	0.492188	0.073407	0.716425
540	LPC(17:1) [sn1] (b)	LPC	0.49823	-0.0596817	0.724029
541	dhCer(d18:0/18:0)	dhCer	0.502809	0.0858003	0.725436
542	PE(P-18:1/22:5) (b)	PE(P)	0.50164	0.0248559	0.725436
543	PC(42:8) (b)	PC	0.503208	-0.0562985	0.725436
544	PC(P-16:0/22:6)	PC(P)	0.503297	-0.0565245	0.725436
545	LPE(P-16:0)	LPE(P)	0.501305	-0.124789	0.725436
546	HexCer(d18:1/18:0)	HexCer	0.505021	-0.0614633	0.726737
547	PE(P-18:0/22:5) (n6)	PE(P)	0.509672	0.00811643	0.73224
548	PC(16:0_20:5)	PC	0.514429	0.08659	0.732927
549	PC(38:5) (b)	PC	0.525954	0.0682044	0.732927
550	PC(40:7) (a)	PC	0.526525	0.0673294	0.732927
551	SM(d18:1/20:0)/SM(d16:1/22:0)	SM	0.527091	0.0660678	0.732927
552	Cer(d18:2/14:0)	Cer(d)	0.520994	0.0474354	0.732927
553	PA(34:1)	PA	0.516622	0.0471661	0.732927
554	SM(43:2) (b)	SM	0.521915	0.0397232	0.732927
555	LPC(17:1) (a) [sn1] [104_sn1]	LPC	0.518701	0.0370716	0.732927
556	SM(d18:1/16:0)	SM	0.523059	0.0328748	0.732927
557	PC(P-18:0/20:4)	PC(P)	0.520301	0.0285799	0.732927
558	DE(18:2)	DE	0.52126	0.0208015	0.732927
559	LPC(20:3) [sn1]	LPC	0.518711	0.0174869	0.732927
560	HexCer(d18:2/18:0)	HexCer	0.523431	0.0140777	0.732927
561	PC(38:7) (c)	PC	0.515536	0.00509456	0.732927
562	SM(42:4)	SM	0.516605	-0.00565287	0.732927
563	SM(42:3)	SM	0.51188	-0.0104745	0.732927
564	GD1(d18:1/24:1)	GD1	0.517217	-0.0243858	0.732927
565	SHexCer(d18:1/24:0(OH))	SHexCer	0.527542	-0.0328553	0.732927
566	methyl-CE(18:1)	methyl-CE	0.526696	-0.0472716	0.732927
567	PC(P-35:2) (a)	PC(P)	0.522091	-0.0704998	0.732927
568	FA(17:1)	FFA	0.531244	0.0671335	0.734599
569	LPC(17:1) [sn2] (a)	LPC	0.529806	0.0374544	0.734599
570	PC(42:4) (a)	PC	0.535342	0.0339849	0.734599
571	PC(14:0_22:6)	PC	0.534176	-0.0077644	0.734599
572	LPC(15-MHDA) [sn1] / LPC(17:0) [sn2]	LPC	0.534313	-0.0453094	0.734599
573	GM1(d18:1/16:0)	GM1	0.536216	-0.0500796	0.734599
574	Cer(d18:2/26:0)	Cer(d)	0.533442	-0.0674323	0.734599
575	PC(O-42:4) (a)	PC(O)	0.531424	-0.0963447	0.734599
576	Hex2Cer(d18:2/18:0)	Hex2Cer	0.539748	-0.0171832	0.738296
577	AC(22:6)	AC	0.543507	0.0315798	0.739407
578	HexCer(d18:1/16:0)	HexCer	0.546409	-0.0103066	0.739407
579	PC(42:9) (a)	PC	0.54501	-0.0207985	0.739407
580	SM(44:1)	SM	0.544087	-0.0470159	0.739407
581	PC(34:2) [+OH]	OxSpecies	0.542674	-0.0530964	0.739407
582	PC(P-16:0/18:0)	PC(P)	0.546269	-0.0635884	0.739407
583	PC(17:0_18:1)	PC	0.552342	0.075699	0.740384
584	PE(P-15:0/20:4) (b)	PE(P)	0.548516	0.0445169	0.740384
585	PC(42:9) (b)	PC	0.552684	0.0324833	0.740384
586	PE(P-18:0/22:6)	PE(P)	0.550542	-0.0382065	0.740384
587	PE(P-19:0/20:4) (a)	PE(P)	0.554661	-0.0483679	0.740384
588	FA(18:0)	FFA	0.554658	-0.0614209	0.740384
589	CE(20:4)	CE	0.552883	-0.0647704	0.740384
590	PE(P-16:0/18:2)	PE(P)	0.552226	-0.0666577	0.740384
591	CE(24:1)	CE	0.553723	-0.0957815	0.740384
592	LPC(P-16:0)	LPC(P)	0.558166	-0.103527	0.743941
593	Cer(d17:1/23:0)	Cer(d)	0.56346	0.101634	0.749868
594	DG(O-18:0/20:0) [NL-O-18:0]	DG(O)	0.56996	0.0576149	0.756694
595	PC(O-40:5)	PC(O)	0.570299	0.00115541	0.756694
596	PC(O-18:0/18:2)	PC(O)	0.573031	-0.0720413	0.758045
597	PE(P-18:1/20:3) (b)	PE(P)	0.575568	0.0299957	0.758176
598	Cer(d17:1/24:0)	Cer(d)	0.574164	0.0167725	0.758176
599	LPC(26:0) [sn1]	LPC	0.5757	-0.0186402	0.758176
600	SM(37:1)	SM	0.58015	0.0678052	0.75882
601	LPE(22:6) [sn2]	LPE	0.581923	0.0657432	0.75882
602	FA(16:0)	FFA	0.582191	0.0292371	0.75882
603	LPI(18:1) [sn1]	LPI	0.578388	0.0251541	0.75882
604	PC(P-17:0/20:4) (a)	PC(P)	0.581817	0.0228471	0.75882
605	LPC(20:5) [sn1]	LPC	0.581918	-0.0320395	0.75882
606	PC(15:0_20:4)	PC	0.584699	0.0664365	0.758888
607	CE(16:2)	CE	0.584816	0.0313489	0.758888
608	PC(O-18:1/18:2)	PC(O)	0.584631	-0.0702798	0.758888
609	LPC(17:0) [sn1]	LPC	0.587436	-0.0326536	0.761173
610	PC(16:0_18:3) (a)	PC	0.591293	-0.0159933	0.76505
611	PE(17:0_22:6)	PE	0.594799	0.0862006	0.765112
612	PC(18:0_18:2)	PC	0.594202	0.0495989	0.765112
613	LPC(19:0) [sn2] (a)	LPC	0.592744	-0.0589837	0.765112
614	HexCer(d18:1/24:1)	HexCer	0.594468	-0.0885245	0.765112
615	PC(40:10)	PC	0.598093	-0.00961684	0.768232
616	LPC(14:0) [sn2]	LPC	0.602544	0.0390859	0.77171
617	CE(24:4)	CE	0.602295	-0.00368476	0.77171
618	SM(d18:2/22:0)	SM	0.606675	0.0210244	0.775742
619	FA(22:6)	FFA	0.607445	-0.0279934	0.775742
620	LPC(15-MHDA) [sn1] [104_sn1]	LPC	0.610225	-0.029459	0.778168
621	FA(22:5)	FFA	0.613938	0.040825	0.778536
622	SM(d18:2/20:0)	SM	0.613647	0.0144537	0.778536
623	CE(20:1)	CE	0.611576	0.00867446	0.778536
624	CE(15:0)	CE	0.614031	-0.0314216	0.778536
625	PE(P-16:0/18:1)	PE(P)	0.620726	-0.0566533	0.785898
626	Cer(d20:1/23:0)	Cer(d)	0.625811	0.0947615	0.789413
627	PC(P-18:0/22:5)	PC(P)	0.627071	-0.0359446	0.789413
628	PE(O-16:0/18:2)	PE(O)	0.625287	-0.0449461	0.789413
629	SM(37:2)	SM	0.629048	0.0402709	0.789656
630	PE(P-17:0/22:6) (a)	PE(P)	0.628613	-0.00463891	0.789656
631	PE(18:1_22:6) (b)	PE	0.632915	0.095702	0.790028
632	PE(16:0_22:6)	PE	0.631216	0.0778066	0.790028
633	PS(36:2)	PS	0.631552	0.0418105	0.790028
634	SM(d16:1/24:1)	SM	0.63215	0.0182139	0.790028
635	LPE(16:0) [sn1]	LPE	0.634146	-0.04385	0.79045
636	PE(P-18:0/18:1)	PE(P)	0.641587	-0.0448229	0.797479
637	CA	BA	0.641325	-0.0309562	0.797479
638	PC(P-15:0/20:4) (b)	PC(P)	0.644381	0.00720699	0.798708
639	Cer(d18:1/26:0)	Cer(d)	0.643559	-0.0473684	0.798708
640	PS(38:4)	PS	0.648328	0.0456197	0.800238
641	FA(16:1)	FFA	0.648308	0.0263543	0.800238
642	PE(P-18:0/20:4)	PE(P)	0.647205	-0.00426754	0.800238
643	Cer(d16:1/22:0)	Cer(d)	0.650403	0.0936265	0.800566
644	PS(38:5)	PS	0.649647	0.0348554	0.800566
645	PC(P-16:0/16:0)	PC(P)	0.654881	0.00119637	0.804143
646	PC(42:8) (a)	PC	0.655126	-0.0334542	0.804143
647	CE(22:0)	CE	0.662348	0.043807	0.810758
648	PC(P-42:5)	PC(P)	0.661711	-0.0725362	0.810758
649	PC(15:0_20:3)	PC	0.665182	0.0588934	0.81168
650	LPC(16:0) [sn1]	LPC	0.66462	0.0330385	0.81168
651	PC(O-42:6)	PC(O)	0.665852	-0.0859301	0.81168
652	PC(39:5) (b)	PC	0.6669	0.0468035	0.811838
653	dimethyl-CE(18:1)	dimethyl-CE	0.66979	-0.0412777	0.814236
654	LPC(20:4) [sn1]	LPC	0.671614	-0.0550431	0.815334
655	LPC(14:0) [sn1]	LPC	0.675688	0.0328793	0.818036
656	PC(42:5) (a)	PC	0.679505	-0.000374993	0.820973
657	LPC(20:5) [sn2]	LPC	0.67997	-0.0150993	0.820973
658	CE(24:6)	CE	0.680954	0.0287353	0.821041
659	PC(O-42:8)	PC(O)	0.682401	-0.029329	0.821666
660	PC(O-42:4) (b)	PC(O)	0.685357	-0.0751798	0.822986
661	LPC(O-18:1)	LPC(O)	0.684667	-0.0956367	0.822986
662	PA(36:3)	PA	0.688493	-0.0268576	0.825631
663	PE(P-19:0/20:4) (b)	PE(P)	0.690223	-0.0394467	0.826587
664	LPC(19:0) (a) [sn1] [104_sn1]	LPC	0.693072	0.0204395	0.828877
665	LPC(17:1) [sn1] (a) / LPC(17:1) [sn2] (b)	LPC	0.694987	0.0199608	0.830045
666	PE(P-15:0/20:4) (a)	PE(P)	0.699614	0.0232652	0.832202
667	LPE(18:0) [sn1]	LPE	0.699037	0.0203036	0.832202
668	PE(O-18:1/18:2)	PE(O)	0.699217	-0.0521855	0.832202
669	PC(P-15:0/20:4) (a)	PC(P)	0.702133	0.00441977	0.83296
670	PC(O-34:1)	PC(O)	0.701519	-0.0775552	0.83296
671	PC(42:5) (b)	PC	0.711727	-0.0221697	0.840959
672	LPE(18:2) [sn2]	LPE	0.711254	-0.057544	0.840959
673	Hex3Cer(d18:1/24:0)	Hex3Cer	0.710628	-0.0702582	0.840959
674	LPE(18:0) [sn2]	LPE	0.719475	0.0178034	0.848908
675	LPE(20:4) [sn1]	LPE	0.720373	0.00352976	0.848908
676	PE(P-18:0/20:3) (b)	PE(P)	0.723032	-0.0374519	0.850909
677	SM(38:3) (b)	SM	0.724223	0.0279775	0.851179
678	PC(17:1_18:2)	PC	0.725947	0.0428849	0.852073
679	LPC(18:0) [sn2]	LPC	0.729267	-0.000719619	0.854836
680	HexCer(d18:1/20:0)	HexCer	0.732109	0.010867	0.85616
681	PC(P-38:5) (b)	PC(P)	0.732331	0.0106879	0.85616
682	PC(O-42:5) (a)	PC(O)	0.733538	-0.0797402	0.856439
683	PC(32:2)	PC	0.736418	0.0425794	0.856477
684	PS(40:6)	PS	0.740345	0.0418542	0.856477
685	PC(35:5)	PC	0.735903	0.0128437	0.856477
686	methyl-CE(20:4)	methyl-CE	0.738886	-0.0271888	0.856477
687	HexCer(d18:1/22:0)	HexCer	0.740274	-0.032704	0.856477
688	PC(O-46:7) (a)	PC(O)	0.739691	-0.0551031	0.856477
689	SM(d16:1/23:0)/SM(d17:1/22:0)	SM	0.742122	0.0660137	0.857413
690	PE(P-18:1/20:5) (b)	PE(P)	0.746699	0.0635645	0.857605
691	HexCer(d16:1/24:0)	HexCer	0.747436	-0.0177833	0.857605
692	LPC(15-MHDA) [sn2]	LPC	0.745952	-0.0183378	0.857605
693	PS(38:3)	PS	0.748103	-0.0248146	0.857605
694	PI(18:0_22:5) (n6)	PI	0.743579	-0.0256721	0.857605
695	CE(18:2) [+OH]	OxSpecies	0.747253	-0.0690694	0.857605
696	PC(42:8) (c)	PC	0.753502	0.0437849	0.859513
697	FA(18:2)	FFA	0.757537	0.0294577	0.859513
698	Cer(d20:1/24:0)	Cer(d)	0.757192	0.0223213	0.859513
699	PC(33:2)	PC	0.757382	0.013921	0.859513
700	methyl-DE(18:1)	methyl-DE	0.756608	-0.00309251	0.859513
701	PC(P-16:0/20:5)	PC(P)	0.754583	-0.00958563	0.859513
702	LPC(P-17:0) (b)	LPC(P)	0.751523	-0.0556382	0.859513
703	PE(P-18:1/22:6) (b)	PE(P)	0.762103	0.0748759	0.861647
704	LPC(18:0) [sn1]	LPC	0.762531	0.00195268	0.861647
705	Hex3Cer(d18:1/22:0)	Hex3Cer	0.762743	-0.0143882	0.861647
706	LPC(22:5) (n3) [sn1] [104_sn1]	LPC	0.763312	-0.0465718	0.861647
707	GM3(d18:1/22:0)	GM3	0.769526	0.0376893	0.867454
708	PE(P-17:0/22:6) (b)	PE(P)	0.771103	0.0228218	0.867454
709	CE(24:5)	CE	0.771397	-0.0435928	0.867454
710	PI(39:6)	PI	0.777531	0.0575582	0.868899
711	HexCer(d16:1/20:0)	HexCer	0.776092	0.0402946	0.868899
712	LPC(16:0) [sn2]	LPC	0.773671	0.0132125	0.868899
713	SM(d17:1/14:0)	SM	0.777732	0.00676792	0.868899
714	PC(P-36:3)	PC(P)	0.775764	-0.0153772	0.868899
715	PE(O-34:1)	PE(O)	0.778573	-0.0272137	0.868899
716	FA(18:1)	FFA	0.780885	0.0405981	0.870382
717	Hex2Cer(d16:1/24:1)	Hex2Cer	0.782746	-0.0878078	0.871358
718	PE(O-18:0/22:6)	PE(O)	0.785325	0.0266016	0.871921
719	PE(P-16:0/20:3) (b)	PE(P)	0.78608	0.00222513	0.871921
720	PE(P-16:0/20:4)	PE(P)	0.788177	-0.00190955	0.871921
721	SM(d18:0/16:0)	SM	0.78808	-0.00402157	0.871921
722	PE(P-16:0/20:3) (a)	PE(P)	0.786364	-0.00932821	0.871921
723	PC(18:1_20:3)	PC	0.797421	0.0229574	0.879947
724	HexCer(d18:2/24:0)	HexCer	0.801967	-0.0492278	0.883861
725	Cer(d16:1/23:0)	Cer(d)	0.81561	0.0761721	0.89003
726	PE(18:1_18:2)	PE	0.813416	0.0249216	0.89003
727	PC(O-35:4)	PC(O)	0.810948	-0.0137201	0.89003
728	SM(38:3) (a)	SM	0.811826	-0.019313	0.89003
729	PC(O-32:2)	PC(O)	0.819377	-0.00775974	0.89304
730	LPE(18:1) [sn1]	LPE	0.823178	-0.0408068	0.89608
731	PE(P-18:0/20:3) (a)	PE(P)	0.826808	-0.00195357	0.897823
732	Hex3Cer(d18:1/20:0)	Hex3Cer	0.826375	-0.0479656	0.897823
733	PE(P-16:0/22:6)	PE(P)	0.830584	0.0278089	0.900817
734	Hex2Cer(d18:1/20:0)	Hex2Cer	0.832915	0.0119721	0.901137
735	LPC(19:0) [sn1] (a) / LPC(19:0) [sn2] (b)	LPC	0.837696	-0.0328984	0.90364
736	Hex2Cer(d18:1/16:0)	Hex2Cer	0.8382	-0.0656333	0.90364
737	DE(20:4)	DE	0.839882	-0.0231788	0.904248
738	LPE(16:0) [sn2]	LPE	0.840899	-0.0353862	0.904248
739	AC(10:0)	AC	0.844582	0.0591887	0.904395
740	PC(15-MHDA_18:1)	PC	0.843045	0.0394698	0.904395
741	PC(38:5) (a)	PC	0.844092	0.0346734	0.904395
742	Cer(d18:2/24:0)	Cer(d)	0.845239	0.0259861	0.904395
743	PC(39:5) (a)	PC	0.847168	0.0148654	0.904395
744	PC(O-40:7) (a)	PC(O)	0.846957	0.0139838	0.904395
745	PE(20:0_20:4)	PE	0.848955	0.02818	0.905211
746	LPE(22:6) [sn1]	LPE	0.854351	-0.00339183	0.909868
747	PC(O-36:0)	PC(O)	0.860853	0.00317607	0.915691
748	SM(43:1)	SM	0.862763	0.0200921	0.916621
749	HexCer(d18:2/22:0)	HexCer	0.867165	-0.0127756	0.920193
750	PI(18:1_18:2)	PI	0.872013	-0.0268004	0.924229
751	Hex2Cer(d18:1/22:0)	Hex2Cer	0.877472	-0.017691	0.928902
752	SM(d18:1/24:0)	SM	0.880812	0.0165167	0.930213
753	PC(34:5)	PC	0.88455	0.0353434	0.933048
754	PC(16:0_18:2)	PC	0.892885	0.0269967	0.939599
755	LPE(18:2) [sn1]	LPE	0.892054	-0.0443105	0.939599
756	LPE(17:0) [sn1]	LPE	0.897976	-0.00301873	0.943835
757	LPC(22:5) [sn1] (n6)	LPC	0.900647	-0.0293683	0.944725
758	LPC(O-18:0)	LPC(O)	0.900958	-0.046729	0.944725
759	PE(O-16:0/22:6)	PE(O)	0.902342	0.0278108	0.945057
760	LPE(20:4) [sn2]	LPE	0.904266	-0.0214603	0.945952
761	PE(O-38:5) (b)	PE(O)	0.908566	-0.00941843	0.949328
762	PC(31:0) (a)	PC	0.911214	0.0221909	0.950953
763	PC(O-36:5)	PC(O)	0.913345	0.00782619	0.950953
764	dxCA	BA	0.912481	-0.025306	0.950953
765	PE(18:1_22:6) (a)	PE	0.916569	0.0362384	0.95207
766	S1P(d18:1)	S1P	0.916259	-0.0222262	0.95207
767	PC(44:12)	PC	0.920774	0.0100297	0.955317
768	PC(17:0_18:2)	PC	0.923397	0.0230983	0.956363
769	LPC(22:5) [sn1] (n3)/LPC(22:5) [sn2] (n6)	LPC	0.923944	-0.032623	0.956363
770	GM3(d18:1/16:0)	GM3	0.926958	-0.0420664	0.958362
771	GM3(d18:1/24:1)	GM3	0.929795	-0.016962	0.959503
772	LPC(20:4) [sn2]	LPC	0.93023	-0.033524	0.959503
773	CE(24:0)	CE	0.932191	-0.00879726	0.960407
774	PE(P-18:1/18:2) (b)	PE(P)	0.940326	0.0193329	0.967661
775	LPE(18:1) [sn2]	LPE	0.944972	-0.0257707	0.971313
776	LPC(22:5) [sn2] (n3)	LPC	0.95537	-0.0125625	0.979725
777	PC(28:0)	PC	0.955072	-0.0135373	0.979725
778	PE(P-18:1/18:1) (b)	PE(P)	0.957634	0.0218867	0.980333
779	PC(31:0) (b)	PC	0.959916	0.0127532	0.980333
780	CE(22:1)	CE	0.960394	-0.0397065	0.980333
781	HexCer(d16:1/22:0)	HexCer	0.969604	0.0188232	0.982932
782	SM(d18:2/23:0)	SM	0.969437	0.0103293	0.982932
783	SM(d18:1/17:0)/SM(d17:1/18:0)	SM	0.964616	-0.00494008	0.982932
784	LPI(18:0)	LPI	0.965177	-0.0120342	0.982932
785	PC(P-16:0/16:1)	PC(P)	0.969562	-0.0261668	0.982932
786	PC(P-20:0/20:4)	PC(P)	0.966957	-0.0290408	0.982932
787	Cer(d16:1/16:0)	Cer(d)	0.974597	0.0603201	0.985225
788	PC(15-MHDA_18:2)	PC	0.973446	0.0326591	0.985225
789	PE(P-18:1/20:3) (a)	PE(P)	0.975205	-0.0188006	0.985225
790	PE(O-16:0/20:4)	PE(O)	0.976415	-0.0311209	0.985322
791	PC(36:6) (a)	PC	0.980654	0.0335674	0.988473
792	PE(P-18:1/20:4) (a)	PE(P)	0.985116	-0.0199397	0.991841
793	PC(16:0_22:6)	PC	0.986554	0.0356802	0.99216
794	PC(O-18:0/22:6)	PC(O)	0.989119	0.00135314	0.993609
795	FA(15:0)	FFA	0.991785	-0.0144836	0.994032
796	PC(O-34:2)	PC(O)	0.990695	-0.032176	0.994032
797	FA(18:3)	FFA	0.993044	0.008307	0.994168
798	PI(18:0_20:2)	PI	0.996258	0.0249	0.996258
799	PI(15-MHDA_20:4)\PI(17:0_20:4)	PI	NA	NA	NA
